# Supplementary material for: Differences in Muscle Inter-Phasic Coherence During Side Kick Techniques Among Male Sanda Athletes of Different Skill Levels Based on Sensor Analysis: A Cross-Sectional Study
Source: Sensors (Basel). 2026 Jan 18;26(2):646. doi: 10.3390/s26020646 (PMC12846107; doi:10.3390/s26020646)
Supplement: Supplementary file 1 [file sensors-26-00646-s001.zip]

Archive with 1 entries (1 files):
- sensors-4049958-supplementary.mp4
